# Supplementary material for: Positive modulation of sigma-1 receptor: a new weapon to mitigate disease progression in amyotrophic lateral sclerosis
Source: Transl Neurodegener. 2025 Dec 15;14:68. doi: 10.1186/s40035-025-00527-z (PMC12703938; doi:10.1186/s40035-025-00527-z)
Supplement: Supplementary file 2 — Additional file 2 Statistical analyses file. [file 40035_2025_527_MOESM2_ESM.xlsx]

## Sheet: Fig. 1
Fig. 1d
Test for normal distribution							One-way ANOVA followed by Tukey's multiple comparisons test
Shapiro-Wilk test							F	42.96
W	0.9599	0.9421	0.9095	0.9258			P value	<0.001
P value	0.6906	0.4093	0.1329	0.2361			P value summary	***
Passed normality test (alpha=0.05)?	Yes	Yes	Yes	Yes			Significant diff. among means (P < 0.05)?	Yes
P value summary	ns	ns	ns	ns			R squared	0.6971
Number of values	15	15	15	15			Brown-Forsythe test
							F (DFn. DFd)	3.418 (3. 56)
							P value	0.02
							P value summary	*
							Are SDs significantly different (P < 0.05)?	Yes
							Bartlett's test
							Bartlett's statistic (corrected)	7.475
							P value	0.06
							P value summary	ns
							Are SDs significantly different (P < 0.05)?	No
							ANOVA table	SS	DF	MS	F (DFn. DFd)	P value
							Treatment (between columns)	72.31	3	24.1	F (3. 56) = 42.96	P<0.001
							Residual (within columns)	31.42	56	0.561
							Total	103.7	59
							Tukey's multiple comparisons test	Mean Diff.	95.00% CI of diff.	Below threshold?	Summary	Adjusted P Value
							Control vs. TDP43G348C	2.817	2.092 to 3.541	Yes	***	<0.001	A-B
							Control vs. TDP43G348C + OZP002	0.5573	-0.1669 to 1.282	No	ns	0.19	A-C
							Control vs. TDP43G348C + PRE-084	0.4213	-0.3029 to 1.146	No	ns	0.42	A-D
							TDP43G348C vs. TDP43G348C + OZP002	-2.259	-2.984 to -1.535	Yes	***	<0.001	B-C
							TDP43G348C vs. TDP43G348C + PRE-084	-2.395	-3.120 to -1.671	Yes	***	<0.001	B-D
							TDP43G348C + OZP002 vs. TDP43G348C + PRE-084	-0.136	-0.8602 to 0.5882	No	ns	0.96	C-D
Fig. 1e
Test for normal distribution							One-way ANOVA followed by Tukey's multiple comparisons test
Shapiro-Wilk test							F	12.27
W	0.9326	0.9217	0.9078	0.9131			P value	<0.0001
P value	0.173	0.1067	0.0578	0.0732			P value summary	****
Passed normality test (alpha=0.05)?	Yes	Yes	Yes	Yes			Significant diff. among means (P < 0.05)?	Yes
P value summary	ns	ns	ns	ns			R squared	0.3263
Number of values	20	20	20	20			Brown-Forsythe test
							F (DFn. DFd)	3.437 (3. 76)
							P value	0.021
							P value summary	*
							Are SDs significantly different (P < 0.05)?	Yes
							Bartlett's test
							Bartlett's statistic (corrected)	12.94
							P value	0.0048
							P value summary	**
							Are SDs significantly different (P < 0.05)?	Yes
							ANOVA table	SS	DF	MS	F (DFn. DFd)	P value
							Treatment (between columns)	79.59	3	26.53	F (3. 76) = 12.27	P<0.0001
							Residual (within columns)	164.3	76	2.162
							Total	243.9	79
							Tukey's multiple comparisons test	Mean Diff.	95.00% CI of diff.	Below threshold?	Summary	Adjusted P Value
							Control vs. GRx100	2.385	1.164 to 3.606	Yes	***	<0.001	A-B
							Control vs. GRx100 + OZP002 5 μM	-0.1125	-1.334 to 1.109	No	ns	>0.99	A-C
							Control vs. GRx100 + PRE-084 5 μM	0.747	-0.4743 to 1.968	No	ns	0.38	A-D
							GRx100 vs. GRx100 + OZP002 5 μM	-2.498	-3.719 to -1.276	Yes	***	<0.001	B-C
							GRx100 vs. GRx100 + PRE-084 5 μM	-1.638	-2.859 to -0.4167	Yes	**	0.004	B-D
							GRx100 + OZP002 5 μM vs. GRx100 + PRE-084 5 μM	0.8595	-0.3618 to 2.081	No	ns	0.26	C-D
Fig. 1f
Test for normal distribution							Kruskal-Wallis followed by Dunn's multiple comparaison test
Shapiro-Wilk test							P value	<0.001
W	0.9094	0.9396	0.9298	0.8366	0.9432		Exact or approximate P value?	Approximate
P value	0.13	0.38	0.27	0.01	0.42		P value summary	***
Passed normality test (alpha=0.05)?	Yes	Yes	Yes	No	Yes		Do the medians vary signif. (P < 0.05)?	Yes
P value summary	ns	ns	ns	*	ns		Number of groups	5
							Kruskal-Wallis statistic	52.08
							Dunn's multiple comparisons test	Mean rank diff.	Significant?	Summary	Adjusted P Value
							Control vs. TDP43G348C	43.7	Yes	***	<0.001	A-B
							Control vs. TDP43G348C + DHEA 0.5uM	40.27	Yes	***	<0.001	A-C
							Control vs. TDP43G348C + OZP002 1.5uM	35.1	Yes	***	<0.001	A-D
							Control vs. TDP43G348C + DHEA 0.5uM + OZP 1.5uM	6.6	No	ns	>0.99	A-E
							TDP43G348C vs. TDP43G348C + DHEA 0.5uM	-3.433	No	ns	>0.99	B-C
							TDP43G348C vs. TDP43G348C + OZP002 1.5uM	-8.6	No	ns	>0.99	B-D
							TDP43G348C vs. TDP43G348C + DHEA 0.5uM + OZP 1.5uM	-37.1	Yes	***	<0.001	B-E
							TDP43G348C + DHEA 0.5uM vs. TDP43G348C + OZP002 1.5uM	-5.167	No	ns	>0.99	C-D
							TDP43G348C + DHEA 0.5uM vs. TDP43G348C + DHEA 0.5uM + OZP 1.5uM	-33.67	Yes	***	<0.001	C-E
							TDP43G348C + OZP002 1.5uM vs. TDP43G348C + DHEA 0.5uM + OZP 1.5uM	-28.5	Yes	**	0.003	D-E
Fig. 1g
Test for normal distribution							Kruskal-Wallis followed by Dunn's multiple comparaison test
Shapiro-Wilk test							P value	<0.001
W	0.8399	0.9795	0.8397	0.9368	0.9368		Exact or approximate P value?	Approximate
P value	0.01	0.97	0.01	0.34	0.34		P value summary	***
Passed normality test (alpha=0.05)?	No	Yes	No	Yes	Yes		Do the medians vary signif. (P < 0.05)?	Yes
P value summary	*	ns	*	ns	ns		Number of groups	5
							Kruskal-Wallis statistic	50.68
							Dunn's multiple comparisons test	Mean rank diff.	Significant?	Summary	Adjusted P Value
							NI + PEG 0.15% vs. GRx100 + PEG 0.15%	40.97	Yes	***	<0.001	A-B
							NI + PEG 0.15% vs. GRx100 + DHEA 0.5uM	39.83	Yes	***	<0.001	A-C
							NI + PEG 0.15% vs. GRx100 + OZP002 1.5µM	34.4	Yes	***	<0.001	A-D
							NI + PEG 0.15% vs. GRx100 + OZP002 1.5µM + DHEA 0.5µM	4.467	No	ns	>0.99	A-E
							GRx100 + PEG 0.15% vs. GRx100 + DHEA 0.5uM	-1.133	No	ns	>0.99	B-C
							GRx100 + PEG 0.15% vs. GRx100 + OZP002 1.5µM	-6.567	No	ns	>0.99	B-D
							GRx100 + PEG 0.15% vs. GRx100 + OZP002 1.5µM + DHEA 0.5µM	-36.5	Yes	***	<0.001	B-E
							GRx100 + DHEA 0.5uM vs. GRx100 + OZP002 1.5µM	-5.433	No	ns	>0.99	C-D
							GRx100 + DHEA 0.5uM vs. GRx100 + OZP002 1.5µM + DHEA 0.5µM	-35.37	Yes	***	<0.001	C-E
							GRx100 + OZP002 1.5µM vs. GRx100 + OZP002 1.5µM + DHEA 0.5µM	-29.93	Yes	**	0.002	D-E

## Sheet: Fig. 2
Fig. 2a
Test for normal distribution							Kruskal-Wallis followed by Dunn's multiple comparaison test
Shapiro-Wilk test							P value	<0.001
W	0.9363	0.9521	0.8971				Exact or approximate P value?	Approximate
P value	0.2035	0.4002	0.0364				P value summary	***
Passed normality test (alpha=0.05)?	Yes	Yes	No				Do the medians vary signif. (P < 0.05)?	Yes
P value summary	ns	ns	*				Number of groups	3
							Kruskal-Wallis statistic	37.73
							Dunn's multiple comparisons test	Mean rank diff.	Significant?	Summary	Adjusted P Value
							Control vs. GRx100	33.8	Yes	***	<0.001	A-B
							Control vs. GRx100 + nrf2a	19	Yes	**	0.002	A-C
							GRx100 vs. GRx100 + nrf2a	-14.8	Yes	*	0.02	B-C
Fig. 2b
Test for normal distribution
Shapiro-Wilk test							One-way ANOVA followed by Tukey's multiple comparisons test
W	0.9502	0.9064	0.9119	0.9518	0.9022		F	31.94
P value	0.53	0.12	0.14	0.55	0.1		P value	<0,001
Passed normality test (alpha=0.05)?	Yes	Yes	Yes	Yes	Yes		P value summary	***
P value summary	ns	ns	ns	ns	ns		Significant diff. among means (P < 0.05)?	Yes
							R squared	0.646
Number of values	15	15	15	15	15
							Brown-Forsythe test
							F (DFn, DFd)	2,410 (4, 70)
							P value	0.06
							P value summary	ns
							Are SDs significantly different (P < 0.05)?	No
							Bartlett's test
							Bartlett's statistic (corrected)	10.81
							P value	0.03
							P value summary	*
							Are SDs significantly different (P < 0.05)?	Yes
							ANOVA table	SS	DF	MS	F (DFn, DFd)	P value
							Treatment (between columns)	110.7	4	27.67	F (4, 70) = 31,94	P<0,001
							Residual (within columns)	60.65	70	0.8664
							Total	171.3	74
							Tukey's multiple comparisons test	Mean diff,	95,00% CI of diff,	Below threshold?	Summary	Adjusted P Value
							Control vs. GRx100	2.368	1,416 to 3,320	Yes	***	<0,001	A-B
							Control vs. GRx100 + PRE-084 5μM	-0.04133	-0,9931 to 0,9104	No	ns	>0,99	A-C
							Control vs. GRx100 + Mo-NRF2a + PRE-084 5μM	2.506	1,554 to 3,458	Yes	***	<0,001	A-D
							Control vs. GRx100 + Mo-STD + PRE-084 5μM	-0.08067	-1,032 to 0,8711	No	ns	>0,99	A-E
							GRx100 vs. GRx100 + PRE-084 5μM	-2.409	-3,361 to -1,458	Yes	***	<0,001	B-C
							GRx100 vs. GRx100 + Mo-NRF2a + PRE-084 5μM	0.138	-0,8137 to 1,090	No	ns	>0,99	B-D
							GRx100 vs. GRx100 + Mo-STD + PRE-084 5μM	-2.449	-3,400 to -1,497	Yes	***	<0,001	B-E
							GRx100 + PRE-084 5μM vs. GRx100 + Mo-NRF2a + PRE-084 5μM	2.547	1,596 to 3,499	Yes	***	<0,001	C-D
							GRx100 + PRE-084 5μM vs. GRx100 + Mo-STD + PRE-084 5μM	-0.03933	-0,9911 to 0,9124	No	ns	>0,99	C-E
							GRx100 + PRE-084 5μM vs. GRx100 + Mo-NRF2a + PRE-084 5μM vs. GRx100 + Mo-STD + PRE-084 5μM	-2.587	-3,538 to -1,635	Yes	***	<0,001	D-E
Fig. 2c
Test for normal distribution							One-way ANOVA followed by Tukey's multiple comparisons test
Shapiro-Wilk test							F	26.01
W	0.9248	0.9232	0.9489	0.9562	0.8848		P value	<0.0001
P value	0.2279	0.2152	0.5069	0.6276	0.0559		P value summary	****
Passed normality test (alpha=0.05)?	Yes	Yes	Yes	Yes	Yes		Significant diff. among means (P < 0.05)?	Yes
P value summary	ns	ns	ns	ns	ns		R squared	0.5977
Number of values	15	15	15	15	15		Brown-Forsythe test
							F (DFn. DFd)	1.065 (4. 70)
							P value	0.3803
							P value summary	ns
							Are SDs significantly different (P < 0.05)?	No
							Bartlett's test
							Bartlett's statistic (corrected)	8.338
							P value	0.0799
							P value summary	ns
							Are SDs significantly different (P < 0.05)?	No
							ANOVA table	SS	DF	MS	F (DFn. DFd)	P value
							Treatment (between columns)	151.6	4	37.9	F (4. 70) = 26.01	P<0.0001
							Residual (within columns)	102	70	1.457
							Total	253.6	74
							Tukey's multiple comparisons test	Mean Diff.	95.00% CI of diff.	Below threshold?	Summary	Adjusted P Value
							Control vs. GRx100	3.311	2.076 to 4.545	Yes	****	<0.0001	A-B
							Control vs. GRx100 + OZP002 5μM	0.5547	-0.6797 to 1.789	No	ns	0.7173	A-C
							Control vs. GRx100 + OZP002 5μM + MO-nrf2a	3.244	2.010 to 4.478	Yes	****	<0.0001	A-D
							Control vs. GRx100 + OZP002 5μM + NE100 5μM	2.867	1.633 to 4.102	Yes	****	<0.0001	A-E
							GRx100 vs. GRx100 + OZP002 5μM	-2.756	-3.990 to -1.522	Yes	****	<0.0001	B-C
							GRx100 vs. GRx100 + OZP002 5μM + MO-nrf2a	-0.06667	-1.301 to 1.168	No	ns	0.9999	B-D
							GRx100 vs. GRx100 + OZP002 5μM + NE100 5μM	-0.4433	-1.678 to 0.7910	No	ns	0.8519	B-E
							GRx100 + OZP002 5μM vs. GRx100 + OZP002 5μM + MO-nrf2a	2.689	1.455 to 3.924	Yes	****	<0.0001	C-D
							GRx100 + OZP002 5μM vs. GRx100 + OZP002 5μM + NE100 5μM	2.313	1.078 to 3.547	Yes	****	<0.0001	C-E
							GRx100 + OZP002 5μM + MO-nrf2a vs. GRx100 + OZP002 5μM + NE100 5μM	-0.3767	-1.611 to 0.8577	No	ns	0.9123	D-E
Fig. 2d
2 hours
hmox1a
Test for normal distribution							One-way ANOVA followed by Tukey's multiple comparisons test
Shapiro-Wilk test							F	34.1
W	0.9334	0.9844	0.9628				P value	<0.001
P value	0.6067	0.9712	0.841				P value summary	***
Passed normality test (alpha=0.05)?	Yes	Yes	Yes				Significant diff. among means (P < 0.05)?	Yes
P value summary	ns	ns	ns				R squared	0.8197
Number of values	6	6	6				Brown-Forsythe test
							F (DFn. DFd)	2.543 (2. 15)
							P value	0.11
							P value summary	ns
							Are SDs significantly different (P < 0.05)?	No
							Bartlett's test
							Bartlett's statistic (corrected)	4.568
							P value	0.1
							P value summary	ns
							Are SDs significantly different (P < 0.05)?	No
							ANOVA table	SS	DF	MS	F (DFn. DFd)	P value
							Treatment (between columns)	3.165	2	1.582	F (2. 15) = 34.10	P<0.001
							Residual (within columns)	0.6961	15	0.0464
							Total	3.861	17
							Tukey's multiple comparisons test	Mean Diff.	95.00% CI of diff.	Below threshold?	Summary	Adjusted P Value
							Control vs. OZP002 2h	-0.3433	-0.6664 to -0.02028	Yes	*	0.04	A-B
							Control vs. PRE-084 2h	-1.01	-1.333 to -0.6870	Yes	***	<0.001	A-C
							OZP002 2h vs. PRE-084 2h	-0.6667	-0.9897 to -0.3436	Yes	***	<0.001	B-C
hmox2a
Test for normal distribution							Kruskal-Wallis followed by Dunn's multiple comparaison test
Shapiro-Wilk test							P value	0.9495
W	0.9065	0.9373	0.7254				Exact or approximate P value?	Exact
P value	0.4136	0.6374	0.0113				P value summary	ns
Passed normality test (alpha=0.05)?	Yes	Yes	No				Do the medians vary signif. (P < 0.05)?	No
P value summary	ns	ns	*				Number of groups	3
							Kruskal-Wallis statistic	0.1143
Number of values	6	6	6
							Dunn's multiple comparisons test	Mean rank diff.	Significant?	Summary	Adjusted P Value
							Control vs. OZP002 2h	1	No	ns	>0.9999	A-B
							Control vs. PRE-084 2h	0.75	No	ns	>0.9999	A-C
							OZP002 2h vs. PRE-084 2h	-0.25	No	ns	>0.9999	B-C
gclc
Test for normal distribution							Kruskal-Wallis followed by Dunn's multiple comparaison test
Shapiro-Wilk test							P value	0.0086
W	0.9683	0.7713	0.6905				Exact or approximate P value?	Exact
P value	0.8809	0.032	0.0049				P value summary	**
Passed normality test (alpha=0.05)?	Yes	No	No				Do the medians vary signif. (P < 0.05)?	Yes
P value summary	ns	*	**				Number of groups	3
							Kruskal-Wallis statistic	8.398
Number of values	6	6	6
							Dunn's multiple comparisons test	Mean rank diff.	Significant?	Summary	Adjusted P Value
							Control vs. OZP002 2h	-4.833	No	ns	0.35	A-B
							Control vs. PRE-084 2h	-8.917	Yes	*	0.0114	A-C
							OZP002 2h vs. PRE-084 2h	-4.083	No	ns	0.555	B-C
gclm
Test for normal distribution							Kruskal-Wallis followed by Dunn's multiple comparaison test
Shapiro-Wilk test							P value	0.0015
W	0.9083	0.939	0.7864				Exact or approximate P value?	Exact
P value	0.3844	0.6298	0.0442				P value summary	**
Passed normality test (alpha=0.05)?	Yes	Yes	No				Do the medians vary signif. (P < 0.05)?	Yes
P value summary	ns	ns	*				Number of groups	3
							Kruskal-Wallis statistic	10.69
							Dunn's multiple comparisons test	Mean rank diff.	Significant?	Summary	Adjusted P Value
							Control vs. OZP002 2h	-4.857	No	ns	0.3736	A-B
							Control vs. PRE-084 2h	-10.76	Yes	**	0.0032	A-C
							OZP002 2h vs. PRE-084 2h	-5.905	No	ns	0.2184	B-C
prdx6
Test for normal distribution							One-way ANOVA followed by Tukey's multiple comparisons test
Shapiro-Wilk test							F	11.27
W	0.9293	0.8932	0.9174				P value	0.001
P value	0.575	0.3354	0.4871				P value summary	**
Passed normality test (alpha=0.05)?	Yes	Yes	Yes				Significant diff. among means (P < 0.05)?	Yes
P value summary	ns	ns	ns				R squared	0.6004
Number of values	6	6	6				Brown-Forsythe test
							F (DFn. DFd)	0.1567 (2. 15)
							P value	0.86
							P value summary	ns
							Are SDs significantly different (P < 0.05)?	No
							Bartlett's test
							Bartlett's statistic (corrected)	0.5546
							P value	0.76
							P value summary	ns
							Are SDs significantly different (P < 0.05)?	No
							ANOVA table	SS	DF	MS	F (DFn. DFd)	P value
							Treatment (between columns)	0.2451	2	0.1226	F (2. 15) = 11.27	P=0.001
							Residual (within columns)	0.1632	15	0.01088
							Total	0.4083	17
							Tukey's multiple comparisons test	Mean Diff.	95.00% CI of diff.	Below threshold?	Summary	Adjusted P Value
							Control vs. OZP002 2h	0.25	0.09360 to 0.4064	Yes	**	0.002	A-B
							Control vs. PRE-084 2h	0.245	0.08860 to 0.4014	Yes	**	0.003	A-C
							OZP002 2h vs. PRE-084 2h	-0.005	-0.1614 to 0.1514	No	ns	>0.99	B-C
pgd
Test for normal distribution							Kruskal-Wallis followed by Dunn's multiple comparaison test
Shapiro-Wilk test							P value	0.7271
W	0.8853	0.7836	0.9926				Exact or approximate P value?	Exact
P value	0.2945	0.0417	0.9946				P value summary	ns
Passed normality test (alpha=0.05)?	Yes	No	Yes				Do the medians vary signif. (P < 0.05)?	No
P value summary	ns	*	ns				Number of groups	3
							Kruskal-Wallis statistic	0.6937
							Dunn's multiple comparisons test	Mean rank diff.	Significant?	Summary	Adjusted P Value
							Control vs. OZP002 2h	-1.75	No	ns	>0.9999	A-B
							Control vs. PRE-084 2h	-2.5	No	ns	>0.9999	A-C
							OZP002 2h vs. PRE-084 2h	-0.75	No	ns	>0.9999	B-C
4 hours
hmox1a							One-way ANOVA followed by Tukey's multiple comparisons test
Test for normal distribution							F	2.967
Shapiro-Wilk test							P value	0.0821
W	0.9099	0.9216	0.9814				P value summary	ns
P value	0.4359	0.517	0.9583				Significant diff. among means (P < 0.05)?	No
Passed normality test (alpha=0.05)?	Yes	Yes	Yes				R squared	0.2834
P value summary	ns	ns	ns
							Brown-Forsythe test
							F (DFn. DFd)	4.877 (2. 15)
							P value	0.0234
							P value summary	*
							Are SDs significantly different (P < 0.05)?	Yes
							Bartlett's test
							Bartlett's statistic (corrected)	10.88
							P value	0.0043
							P value summary	**
							Are SDs significantly different (P < 0.05)?	Yes
							ANOVA table	SS	DF	MS	F (DFn. DFd)	P value
							Treatment (between columns)	4.754	2	2.377	F (2. 15) = 2.967	P=0.0821
							Residual (within columns)	12.02	15	0.8014
							Total	16.77	17
							Tukey's multiple comparisons test	Mean Diff.	95.00% CI of diff.	Below threshold?	Summary	Adjusted P Value
							Control vs. OZP002 4h	-1.212	-2.554 to 0.1308	No	ns	0.08	A-B
							Control vs. PRE-084 4h	-0.9017	-2.244 to 0.4408	No	ns	0.2217	A-C
							OZP002 4h vs. PRE-084 4h	0.31	-1.032 to 1.652	No	ns	0.8223	B-C
hmox2a
Test for normal distribution							One-way ANOVA followed by Tukey's multiple comparisons test
Shapiro-Wilk test							F	14.48
W	0.9695	0.9419	0.9259				P value	<0.001
P value	0.8891	0.6743	0.5485				P value summary	***
Passed normality test (alpha=0.05)?	Yes	Yes	Yes				Significant diff. among means (P < 0.05)?	Yes
P value summary	ns	ns	ns				R squared	0.6587
Number of values	6	6	6				Brown-Forsythe test
							F (DFn. DFd)	0.6321 (2. 15)
							P value	0.55
							P value summary	ns
							Are SDs significantly different (P < 0.05)?	No
							Bartlett's test
							Bartlett's statistic (corrected)	2.247
							P value	0.33
							P value summary	ns
							Are SDs significantly different (P < 0.05)?	No
							ANOVA table	SS	DF	MS	F (DFn. DFd)	P value
							Treatment (between columns)	1.926	2	0.9628	F (2. 15) = 14.48	P<0.001
							Residual (within columns)	0.9976	15	0.06651
							Total	2.923	17
							Tukey's multiple comparisons test	Mean Diff.	95.00% CI of diff.	Below threshold?	Summary	Adjusted P Value
							Control vs. OZP002 4h	-0.3117	-0.6984 to 0.07508	No	ns	0.12	A-B
							Control vs. PRE-084 4h	-0.795	-1.182 to -0.4083	Yes	***	<0.001	A-C
							OZP002 4h vs. PRE-084 4h	-0.4833	-0.8701 to -0.09658	Yes	*	0.01	B-C
gclc
Test for normal distribution							One-way ANOVA followed by Tukey's multiple comparisons test
Shapiro-Wilk test							F	9.685
W	0.8432	0.8776	0.9587				P value	0.002
P value	0.1386	0.2584	0.8098				P value summary	**
Passed normality test (alpha=0.05)?	Yes	Yes	Yes				Significant diff. among means (P < 0.05)?	Yes
P value summary	ns	ns	ns				R squared	0.5636
Number of values	6	6	6				Brown-Forsythe test
							F (DFn. DFd)	0.1723 (2. 15)
							P value	0.8433
							P value summary	ns
							Are SDs significantly different (P < 0.05)?	No
							Bartlett's test
							Bartlett's statistic (corrected)	0.05713
							P value	0.9718
							P value summary	ns
							Are SDs significantly different (P < 0.05)?	No
							ANOVA table	SS	DF	MS	F (DFn. DFd)	P value
							Treatment (between columns)	0.1326	2	0.06629	F (2. 15) = 9.685	P=0.0020
							Residual (within columns)	0.1027	15	0.006844
							Total	0.2352	17
							Tukey's multiple comparisons test	Mean Diff.	95.00% CI of diff.	Below threshold?	Summary	Adjusted P Value
							Control vs. OZP002 4h	-0.07	-0.1941 to 0.05407	No	ns	0.33	A-B
							Control vs. PRE-084 4h	-0.2067	-0.3307 to -0.08260	Yes	**	0.002	A-C
							OZP002 4h vs. PRE-084 4h	-0.1367	-0.2607 to -0.01260	Yes	*	0.03	B-C
gclm
Test for normal distribution							One-way ANOVA followed by Tukey's multiple comparisons test
Shapiro-Wilk test							F	8.023
W	0.9134	0.8948	0.9034				P value	0.0043
P value	0.4592	0.344	0.3947				P value summary	**
Passed normality test (alpha=0.05)?	Yes	Yes	Yes				Significant diff. among means (P < 0.05)?	Yes
P value summary	ns	ns	ns				R squared	0.5169
							Brown-Forsythe test
							F (DFn. DFd)	0.3324 (2. 15)
							P value	0.7224
							P value summary	ns
							Are SDs significantly different (P < 0.05)?	No
							Bartlett's test
							Bartlett's statistic (corrected)	3.362
							P value	0.1862
							P value summary	ns
							Are SDs significantly different (P < 0.05)?	No
							ANOVA table	SS	DF	MS	F (DFn. DFd)	P value
							Treatment (between columns)	0.2634	2	0.1317	F (2. 15) = 8.023	P=0.0043
							Residual (within columns)	0.2462	15	0.01642
							Total	0.5096	17
							Tukey's multiple comparisons test	Mean Diff.	95.00% CI of diff.	Below threshold?	Summary	Adjusted P Value
							Control vs. OZP002 4h	-0.1233	-0.3155 to 0.06881	No	ns	0.2496	A-B
							Control vs. PRE-084 4h	-0.295	-0.4871 to -0.1029	Yes	**	0.0032	A-C
							OZP002 4h vs. PRE-084 4h	-0.1717	-0.3638 to 0.02047	No	ns	0.0835	B-C
prdx6
Test for normal distribution							One-way ANOVA followed by Tukey's multiple comparisons test
Shapiro-Wilk test							F	37.03
W	0.8255	0.9109	0.7953				P value	<0.001
P value	0.0983	0.4423	0.0533				P value summary	***
Passed normality test (alpha=0.05)?	Yes	Yes	Yes				Significant diff. among means (P < 0.05)?	Yes
P value summary	ns	ns	ns				R squared	0.8316
Number of values	6	6	6				Brown-Forsythe test
							F (DFn. DFd)	1.013 (2. 15)
							P value	0.39
							P value summary	ns
							Are SDs significantly different (P < 0.05)?	No
							Bartlett's test
							Bartlett's statistic (corrected)	6.573
							P value	0.04
							P value summary	*
							Are SDs significantly different (P < 0.05)?	Yes
							ANOVA table	SS	DF	MS	F (DFn. DFd)	P value
							Treatment (between columns)	0.5332	2	0.2666	F (2. 15) = 37.03	P<0.001
							Residual (within columns)	0.108	15	0.0072
							Total	0.6412	17
							Tukey's multiple comparisons test	Mean Diff.	95.00% CI of diff.	Below threshold?	Summary	Adjusted P Value
							Control vs. OZP002 4h	0.29	0.1628 to 0.4172	Yes	***	<0.001	A-B
							Control vs. PRE-084 4h	0.41	0.2828 to 0.5372	Yes	***	<0.001	A-C
							OZP002 4h vs. PRE-084 4h	0.12	-0.007250 to 0.2472	No	ns	0.07	B-C
pgd
Test for normal distribution							One-way ANOVA followed by Tukey's multiple comparisons test
Shapiro-Wilk test							F	6.537
W	0.9573	0.961	0.9326				P value	0.009
P value	0.7989	0.8275	0.6003				P value summary	**
Passed normality test (alpha=0.05)?	Yes	Yes	Yes				Significant diff. among means (P < 0.05)?	Yes
P value summary	ns	ns	ns				R squared	0.4657
Number of values	6	6	6				Brown-Forsythe test
							F (DFn. DFd)	0.9940 (2. 15)
							P value	0.39
							P value summary	ns
							Are SDs significantly different (P < 0.05)?	No
							Bartlett's test
							Bartlett's statistic (corrected)	1.93
							P value	0.38
							P value summary	ns
							Are SDs significantly different (P < 0.05)?	No
							ANOVA table	SS	DF	MS	F (DFn. DFd)	P value
							Treatment (between columns)	0.2051	2	0.1026	F (2. 15) = 6.537	P=0.009
							Residual (within columns)	0.2354	15	0.01569
							Total	0.4405	17
							Tukey's multiple comparisons test	Mean Diff.	95.00% CI of diff.	Below threshold?	Summary	Adjusted P Value
							Control vs. OZP002 4h	-0.2017	-0.3895 to -0.01382	Yes	*	0.03	A-B
							Control vs. PRE-084 4h	-0.245	-0.4328 to -0.05715	Yes	*	0.01	A-C
							OZP002 4h vs. PRE-084 4h	-0.04333	-0.2312 to 0.1445	No	ns	0.82	B-C

## Sheet: Fig. 3
Fig. 3a
S14
Test for normal distribution									Kruskal-Wallis followed by Dunn's multiple comparaison test
Shapiro-Wilk test									P value	0.0367
W	0.4184	0.4961	0.3898	0.6399	0.9216	0.7684			Exact or approximate P value?	Approximate
P value	<0.0001	<0.0001	<0.0001	0.0014	0.4818	0.013			P value summary	*
Passed normality test (alpha=0.05)?	No	No	No	No	Yes	No			Do the medians vary signif. (P < 0.05)?	Yes
P value summary	****	****	****	**	ns	*			Number of groups	6
									Kruskal-Wallis statistic	11.86
Number of values	8	6	9	6	7	8
									Dunn's multiple comparisons test	Mean rank diff.	Significant?	Summary	Adjusted P Value
									Control + Vehicle vs. Control + PRE-084	0.2083	No	ns	>0.9999	A-B
									Control + Vehicle vs. Control + OZP002	0.3194	No	ns	>0.9999	A-C
									Control + Vehicle vs. TDP43A315T + Vehicle	-12.46	No	ns	0.5337	A-D
									Control + Vehicle vs. TDP43A315T + PRE-084	-12.34	No	ns	0.4477	A-E
									Control + Vehicle vs. TDP43A315T + OZP002	-8.563	No	ns	>0.9999	A-F
									Control + PRE-084 vs. Control + OZP002	0.1111	No	ns	>0.9999	B-C
									Control + PRE-084 vs. TDP43A315T + Vehicle	-12.67	No	ns	0.6844	B-D
									Control + PRE-084 vs. TDP43A315T + PRE-084	-12.55	No	ns	0.5985	B-E
									Control + PRE-084 vs. TDP43A315T + OZP002	-8.771	No	ns	>0.9999	B-F
									Control + OZP002 vs. TDP43A315T + Vehicle	-12.78	No	ns	0.4078	C-D
									Control + OZP002 vs. TDP43A315T + PRE-084	-12.66	No	ns	0.3316	C-E
									Control + OZP002 vs. TDP43A315T + OZP002	-8.882	No	ns	>0.9999	C-F
									TDP43A315T + Vehicle vs. TDP43A315T + PRE-084	0.119	No	ns	>0.9999	D-E
									TDP43A315T + Vehicle vs. TDP43A315T + OZP002	3.896	No	ns	>0.9999	D-F
									TDP43A315T + PRE-084 vs. TDP43A315T + OZP002	3.777	No	ns	>0.9999	E-F
S22
Test for normal distribution									Kruskal-Wallis followed by Dunn's multiple comparaison test
Shapiro-Wilk test									P value	0.001
W	0.3657	0.453	0.6843	0.8311	0.6013	0.8434			Exact or approximate P value?	Approximate
P value	<0.0001	<0.0001	0.0009	0.1099	0.0002	0.0816			P value summary	**
Passed normality test (alpha=0.05)?	No	No	No	Yes	No	Yes			Do the medians vary signif. (P < 0.05)?	Yes
P value summary	****	****	***	ns	***	ns			Number of groups	6
									Kruskal-Wallis statistic	19.78
Number of values	10	7	9	6	8	8
									Dunn's multiple comparisons test	Mean rank diff.	Significant?	Summary	Adjusted P Value
									Control + Vehicle vs. Control + PRE-084	-0.9857	No	ns	>0.99	A-B
									Control + Vehicle vs. Control + OZP002	-4.033	No	ns	>0.99	A-C
									Control + Vehicle vs. TDP43A315T + Vehicle	-24.53	Yes	**	0.001	A-D
									Control + Vehicle vs. TDP43A315T + PRE-084	-4.45	No	ns	>0.99	A-E
									Control + Vehicle vs. TDP43A315T + OZP002	-11.95	No	ns	0.57	A-F
									Control + PRE-084 vs. Control + OZP002	-3.048	No	ns	>0.99	B-C
									Control + PRE-084 vs. TDP43A315T + Vehicle	-23.55	Yes	**	0.007	B-D
									Control + PRE-084 vs. TDP43A315T + PRE-084	-3.464	No	ns	>0.99	B-E
									Control + PRE-084 vs. TDP43A315T + OZP002	-10.96	No	ns	>0.99	B-F
									Control + OZP002 vs. TDP43A315T + Vehicle	-20.5	Yes	*	0.02	C-D
									Control + OZP002 vs. TDP43A315T + PRE-084	-0.4167	No	ns	>0.99	C-E
									Control + OZP002 vs. TDP43A315T + OZP002	-7.917	No	ns	>0.99	C-F
									TDP43A315T + Vehicle vs. TDP43A315T + PRE-084	20.08	Yes	*	0.03	D-E
									TDP43A315T + Vehicle vs. TDP43A315T + OZP002	12.58	No	ns	0.82	D-F
									TDP43A315T + PRE-084 vs. TDP43A315T + OZP002	-7.5	No	ns	>0.99	E-F
Fig. 3b
Mixed-effects model (REML)	Matching: Stacked								Tukey's multiple comparisons test	Predicted (LS) mean diff.	95.00% CI of diff.	Below threshold?	Summary	Adjusted P Value
Assume sphericity?	Yes
Alpha	0.05								12
									Control + Vehicle vs. Control + OZP002	-13.68	-95.91 to 68.55	No	ns	>0.99
Fixed effects (type III)	P value	P value summary	Statistically significant (P < 0.05)?	F (DFn. DFd)					Control + Vehicle vs. Control + PRE-084	32.76	-60.26 to 125.8	No	ns	0.91
Time	<0.001	***	Yes	F (5. 195) = 12.41					Control + Vehicle vs. TDP43A315T + Vehicule	-2.705	-97.11 to 91.70	No	ns	>0.99
Column Factor	<0.001	***	Yes	F (5. 42) = 6.545					Control + Vehicle vs. TDP43A315T + OZP002	-23.96	-109.2 to 61.22	No	ns	0.97
Time x Column Factor	<0.001	***	Yes	F (25. 195) = 2.864					Control + Vehicle vs. TDP43A315T + PRE-084	-13.38	-98.56 to 71.81	No	ns	>0.99
									Control + OZP002 vs. Control + PRE-084	46.43	-45.38 to 138.3	No	ns	0.69
Random effects	SD	Variance							Control + OZP002 vs. TDP43A315T + Vehicule	10.97	-82.25 to 104.2	No	ns	>0.99
Subject	39.63	1570							Control + OZP002 vs. TDP43A315T + OZP002	-10.29	-94.16 to 73.58	No	ns	>0.99
Residual	38.67	1496							Control + OZP002 vs. TDP43A315T + PRE-084	0.301	-83.57 to 84.17	No	ns	>0.99
									Control + PRE-084 vs. TDP43A315T + Vehicule	-35.46	-138.3 to 67.40	No	ns	0.92
Was the matching effective?									Control + PRE-084 vs. TDP43A315T + OZP002	-56.72	-151.2 to 37.75	No	ns	0.52
Chi-square. df	91.00. 1								Control + PRE-084 vs. TDP43A315T + PRE-084	-46.13	-140.6 to 48.34	No	ns	0.73
P value	<0.001								TDP43A315T + Vehicule vs. TDP43A315T + OZP002	-21.26	-117.1 to 74.57	No	ns	0.99
P value summary	***								TDP43A315T + Vehicule vs. TDP43A315T + PRE-084	-10.67	-106.5 to 85.16	No	ns	>0.99
Is there significant matching (P < 0.05)?	Yes								TDP43A315T + OZP002 vs. TDP43A315T + PRE-084	10.59	-76.18 to 97.36	No	ns	>0.99
									14
									Control + Vehicle vs. Control + OZP002	-25.49	-98.58 to 47.61	No	ns	0.92
									Control + Vehicle vs. Control + PRE-084	-17.2	-95.60 to 61.20	No	ns	0.99
									Control + Vehicle vs. TDP43A315T + Vehicule	66.21	-15.94 to 148.4	No	ns	0.19
									Control + Vehicle vs. TDP43A315T + OZP002	28.06	-47.40 to 103.5	No	ns	0.89
									Control + Vehicle vs. TDP43A315T + PRE-084	22.25	-53.21 to 97.71	No	ns	0.96
									Control + OZP002 vs. Control + PRE-084	8.29	-71.88 to 88.46	No	ns	>0.99
									Control + OZP002 vs. TDP43A315T + Vehicule	91.69	7.848 to 175.5	Yes	*	0.02
									Control + OZP002 vs. TDP43A315T + OZP002	53.55	-23.75 to 130.9	No	ns	0.35
									Control + OZP002 vs. TDP43A315T + PRE-084	47.74	-29.57 to 125.0	No	ns	0.48
									Control + PRE-084 vs. TDP43A315T + Vehicule	83.4	-5.103 to 171.9	No	ns	0.08
									Control + PRE-084 vs. TDP43A315T + OZP002	45.26	-37.08 to 127.6	No	ns	0.61
									Control + PRE-084 vs. TDP43A315T + PRE-084	39.45	-42.89 to 121.8	No	ns	0.74
									TDP43A315T + Vehicule vs. TDP43A315T + OZP002	-38.15	-124.1 to 47.77	No	ns	0.8
									TDP43A315T + Vehicule vs. TDP43A315T + PRE-084	-43.96	-129.9 to 41.96	No	ns	0.68
									TDP43A315T + OZP002 vs. TDP43A315T + PRE-084	-5.812	-85.36 to 73.73	No	ns	>0.99
									16
									Control + Vehicle vs. Control + OZP002	-19.15	-92.25 to 53.94	No	ns	0.97
									Control + Vehicle vs. Control + PRE-084	-38.59	-117.0 to 39.81	No	ns	0.72
									Control + Vehicle vs. TDP43A315T + Vehicule	81.08	-1.069 to 163.2	No	ns	0.06
									Control + Vehicle vs. TDP43A315T + OZP002	32.63	-42.84 to 108.1	No	ns	0.82
									Control + Vehicle vs. TDP43A315T + PRE-084	46.91	-28.56 to 122.4	No	ns	0.48
									Control + OZP002 vs. Control + PRE-084	-19.44	-99.61 to 60.74	No	ns	0.98
									Control + OZP002 vs. TDP43A315T + Vehicule	100.2	16.39 to 184.1	Yes	**	0.009
									Control + OZP002 vs. TDP43A315T + OZP002	51.78	-25.52 to 129.1	No	ns	0.39
									Control + OZP002 vs. TDP43A315T + PRE-084	66.06	-11.24 to 143.4	No	ns	0.14
									Control + PRE-084 vs. TDP43A315T + Vehicule	119.7	31.16 to 208.2	Yes	**	0.002
									Control + PRE-084 vs. TDP43A315T + OZP002	71.21	-11.12 to 153.5	No	ns	0.13
									Control + PRE-084 vs. TDP43A315T + PRE-084	85.5	3.160 to 167.8	Yes	*	0.04
									TDP43A315T + Vehicule vs. TDP43A315T + OZP002	-48.46	-134.4 to 37.46	No	ns	0.59
									TDP43A315T + Vehicule vs. TDP43A315T + PRE-084	-34.18	-120.1 to 51.74	No	ns	0.86
									TDP43A315T + OZP002 vs. TDP43A315T + PRE-084	14.28	-65.26 to 93.82	No	ns	>0.99
									18
									Control + Vehicle vs. Control + OZP002	-14.53	-87.62 to 58.57	No	ns	>0.99
									Control + Vehicle vs. Control + PRE-084	-28.81	-107.2 to 49.59	No	ns	0.9
									Control + Vehicle vs. TDP43A315T + Vehicule	124.1	41.99 to 206.3	Yes	***	<0.001
									Control + Vehicle vs. TDP43A315T + OZP002	49.69	-25.77 to 125.2	No	ns	0.41
									Control + Vehicle vs. TDP43A315T + PRE-084	53.69	-21.77 to 129.2	No	ns	0.32
									Control + OZP002 vs. Control + PRE-084	-14.29	-94.46 to 65.89	No	ns	>0.99
									Control + OZP002 vs. TDP43A315T + Vehicule	138.7	54.82 to 222.5	Yes	***	<0.001
									Control + OZP002 vs. TDP43A315T + OZP002	64.22	-13.08 to 141.5	No	ns	0.17
									Control + OZP002 vs. TDP43A315T + PRE-084	68.22	-9.084 to 145.5	No	ns	0.12
									Control + PRE-084 vs. TDP43A315T + Vehicule	153	64.44 to 241.5	Yes	***	<0.001
									Control + PRE-084 vs. TDP43A315T + OZP002	78.5	-3.831 to 160.8	No	ns	0.07
									Control + PRE-084 vs. TDP43A315T + PRE-084	82.5	0.1689 to 164.8	Yes	*	0.05
									TDP43A315T + Vehicule vs. TDP43A315T + OZP002	-74.45	-160.4 to 11.47	No	ns	0.13
									TDP43A315T + Vehicule vs. TDP43A315T + PRE-084	-70.45	-156.4 to 15.47	No	ns	0.18
									TDP43A315T + OZP002 vs. TDP43A315T + PRE-084	4	-75.54 to 83.54	No	ns	>0.99
									20
									Control + Vehicle vs. Control + OZP002	-11.78	-84.87 to 61.32	No	ns	>0.99
									Control + Vehicle vs. Control + PRE-084	-8.821	-87.22 to 69.58	No	ns	>0.99
									Control + Vehicle vs. TDP43A315T + Vehicule	135.6	53.43 to 217.7	Yes	***	<0.001
									Control + Vehicle vs. TDP43A315T + OZP002	65.22	-10.24 to 140.7	No	ns	0.13
									Control + Vehicle vs. TDP43A315T + PRE-084	96.25	20.79 to 171.7	Yes	**	0.004
									Control + OZP002 vs. Control + PRE-084	2.956	-77.22 to 83.13	No	ns	>0.99
									Control + OZP002 vs. TDP43A315T + Vehicule	147.4	63.51 to 231.2	Yes	***	<0.001
									Control + OZP002 vs. TDP43A315T + OZP002	77	-0.3060 to 154.3	No	ns	0.05
									Control + OZP002 vs. TDP43A315T + PRE-084	108	30.73 to 185.3	Yes	**	0.001
									Control + PRE-084 vs. TDP43A315T + Vehicule	144.4	55.90 to 232.9	Yes	***	<0.001
									Control + PRE-084 vs. TDP43A315T + OZP002	74.04	-8.295 to 156.4	No	ns	0.11
									Control + PRE-084 vs. TDP43A315T + PRE-084	105.1	22.74 to 187.4	Yes	**	0.004
									TDP43A315T + Vehicule vs. TDP43A315T + OZP002	-70.36	-156.3 to 15.55	No	ns	0.18
									TDP43A315T + Vehicule vs. TDP43A315T + PRE-084	-39.33	-125.3 to 46.58	No	ns	0.78
									TDP43A315T + OZP002 vs. TDP43A315T + PRE-084	31.03	-48.51 to 110.6	No	ns	0.87
									22
									Control + Vehicle vs. Control + OZP002	-2.064	-75.16 to 71.03	No	ns	>0.99
									Control + Vehicle vs. Control + PRE-084	-13.68	-92.07 to 64.72	No	ns	>0.99
									Control + Vehicle vs. TDP43A315T + Vehicule	143	60.88 to 225.2	Yes	***	<0.001
									Control + Vehicle vs. TDP43A315T + OZP002	61.7	-13.76 to 137.2	No	ns	0.18
									Control + Vehicle vs. TDP43A315T + PRE-084	77.76	2.301 to 153.2	Yes	*	0.04
									Control + OZP002 vs. Control + PRE-084	-11.61	-91.78 to 68.56	No	ns	>0.99
									Control + OZP002 vs. TDP43A315T + Vehicule	145.1	61.25 to 228.9	Yes	***	<0.001
									Control + OZP002 vs. TDP43A315T + OZP002	63.76	-13.54 to 141.1	No	ns	0.17
									Control + OZP002 vs. TDP43A315T + PRE-084	79.83	2.524 to 157.1	Yes	*	0.04
									Control + PRE-084 vs. TDP43A315T + Vehicule	156.7	68.20 to 245.2	Yes	***	<0.001
									Control + PRE-084 vs. TDP43A315T + OZP002	75.38	-6.961 to 157.7	No	ns	0.09
									Control + PRE-084 vs. TDP43A315T + PRE-084	91.44	9.102 to 173.8	Yes	*	0.02
									TDP43A315T + Vehicule vs. TDP43A315T + OZP002	-81.33	-167.3 to 4.584	No	ns	0.08
									TDP43A315T + Vehicule vs. TDP43A315T + PRE-084	-65.27	-151.2 to 20.65	No	ns	0.25
									TDP43A315T + OZP002 vs. TDP43A315T + PRE-084	16.06	-63.48 to 95.61	No	ns	>0.99
Mixed-effects model (REML)	Matching: Stacked								Tukey's multiple comparisons test	Predicted (LS) mean diff.	95.00% CI of diff.	Below threshold?	Summary	Adjusted P Value
Assume sphericity?	Yes
Alpha	0.05								Control + Vehicle vs. Control + OZP002	-14.45	-73.32 to 44.42	No	ns	0.98
									Control + Vehicle vs. Control + PRE-084	-12.39	-75.74 to 50.96	No	ns	>0.99
Fixed effects (type III)	P value	P value summary	Statistically significant (P < 0.05)?	F (DFn. DFd)					Control + Vehicle vs. TDP43A315T + Vehicule	91.22	24.98 to 157.5	Yes	**	0.002
Time	<0.001	***	Yes	F (5. 195) = 12.41					Control + Vehicle vs. TDP43A315T + OZP002	35.56	-25.23 to 96.34	No	ns	0.51
Column Factor	<0.001	***	Yes	F (5. 42) = 6.545					Control + Vehicle vs. TDP43A315T + PRE-084	47.25	-13.54 to 108.0	No	ns	0.21
Time x Column Factor	<0.001	***	Yes	F (25. 195) = 2.864					Control + OZP002 vs. Control + PRE-084	2.058	-62.58 to 66.70	No	ns	>0.99
									Control + OZP002 vs. TDP43A315T + Vehicule	105.7	38.19 to 173.2	Yes	***	<0.001
Random effects	SD	Variance							Control + OZP002 vs. TDP43A315T + OZP002	50	-12.13 to 112.1	No	ns	0.18
Subject	39.63	1570							Control + OZP002 vs. TDP43A315T + PRE-084	61.69	-0.4359 to 123.8	No	ns	0.05
Residual	38.67	1496							Control + PRE-084 vs. TDP43A315T + Vehicule	103.6	32.19 to 175.0	Yes	**	0.001
									Control + PRE-084 vs. TDP43A315T + OZP002	47.95	-18.44 to 114.3	No	ns	0.28
Was the matching effective?									Control + PRE-084 vs. TDP43A315T + PRE-084	59.64	-6.753 to 126.0	No	ns	0.1
Chi-square. df	91.00. 1								TDP43A315T + Vehicule vs. TDP43A315T + OZP002	-55.67	-124.8 to 13.49	No	ns	0.18
P value	<0.001								TDP43A315T + Vehicule vs. TDP43A315T + PRE-084	-43.98	-113.1 to 25.19	No	ns	0.42
P value summary	***								TDP43A315T + OZP002 vs. TDP43A315T + PRE-084	11.69	-52.26 to 75.64	No	ns	>0.99
Is there significant matching (P < 0.05)?	Yes
Fig. 3c
									Tukey's multiple comparisons test	Predicted (LS) mean diff.	95.00% CI of diff.	Below threshold?	Summary	Adjusted P Value
Two-way RM ANOVA	Matching: Stacked
Assume sphericity?	Yes								12
Alpha	0.05								Control + Vehicle vs. Control + OZP002	0.04509	-4.034 to 4.124	No	ns	>0.99
									Control + Vehicle vs. Control + PRE-084	-0.6049	-4.980 to 3.770	No	ns	>0.99
Source of Variation	% of total variation	P value	P value summary	Significant?					Control + Vehicle vs. TDP43A315T + Vehicle	-4.721	-9.306 to -0.1367	Yes	*	0.04
Time x Column Factor	5.516	0.03	*	Yes					Control + Vehicle vs. TDP43A315T + OZP002	-2.848	-7.059 to 1.364	No	ns	0.38
Time	4.225	<0.001	***	Yes					Control + Vehicle vs. TDP43A315T + PRE-084	-1.929	-6.140 to 2.282	No	ns	0.78
Column Factor	29.32	<0.001	***	Yes					Control + OZP002 vs. Control + PRE-084	-0.65	-5.124 to 3.824	No	ns	>0.99
Subject	33.29	<0.001	***	Yes					Control + OZP002 vs. TDP43A315T + Vehicle	-4.766	-9.446 to -0.08726	Yes	*	0.04
									Control + OZP002 vs. TDP43A315T + OZP002	-2.893	-7.207 to 1.421	No	ns	0.39
ANOVA table	SS	DF	MS	F (DFn. DFd)	P value				Control + OZP002 vs. TDP43A315T + PRE-084	-1.974	-6.288 to 2.340	No	ns	0.78
Time x Column Factor	215.5	25	8.622	F (25. 210) = 1.635	P=0.03				Control + PRE-084 vs. TDP43A315T + Vehicle	-4.116	-9.056 to 0.8229	No	ns	0.16
Time	165.1	5	33.02	F (5. 210) = 6.261	P<0.001				Control + PRE-084 vs. TDP43A315T + OZP002	-2.243	-6.838 to 2.352	No	ns	0.73
Column Factor	1146	5	229.2	F (5. 42) = 7.399	P<0.001				Control + PRE-084 vs. TDP43A315T + PRE-084	-1.324	-5.919 to 3.271	No	ns	0.96
Subject	1301	42	30.97	F (42. 210) = 5.873	P<0.001				TDP43A315T + Vehicle vs. TDP43A315T + OZP002	1.874	-2.921 to 6.668	No	ns	0.87
Residual	1108	210	5.274						TDP43A315T + Vehicle vs. TDP43A315T + PRE-084	2.792	-2.002 to 7.587	No	ns	0.55
									TDP43A315T + OZP002 vs. TDP43A315T + PRE-084	0.9186	-3.520 to 5.358	No	ns	>0.99
									14
									Control + Vehicle vs. Control + OZP002	0.844	-3.235 to 4.923	No	ns	>0.99
									Control + Vehicle vs. Control + PRE-084	0.6774	-3.698 to 5.053	No	ns	>0.99
									Control + Vehicle vs. TDP43A315T + Vehicle	-2.937	-7.522 to 1.647	No	ns	0.44
									Control + Vehicle vs. TDP43A315T + OZP002	-2.735	-6.946 to 1.477	No	ns	0.43
									Control + Vehicle vs. TDP43A315T + PRE-084	-1.585	-5.796 to 2.626	No	ns	0.89
									Control + OZP002 vs. Control + PRE-084	-0.1666	-4.641 to 4.307	No	ns	>0.99
									Control + OZP002 vs. TDP43A315T + Vehicle	-3.781	-8.460 to 0.8978	No	ns	0.19
									Control + OZP002 vs. TDP43A315T + OZP002	-3.579	-7.893 to 0.7352	No	ns	0.17
									Control + OZP002 vs. TDP43A315T + PRE-084	-2.429	-6.743 to 1.885	No	ns	0.59
									Control + PRE-084 vs. TDP43A315T + Vehicle	-3.615	-8.554 to 1.325	No	ns	0.29
									Control + PRE-084 vs. TDP43A315T + OZP002	-3.412	-8.007 to 1.183	No	ns	0.27
									Control + PRE-084 vs. TDP43A315T + PRE-084	-2.262	-6.857 to 2.332	No	ns	0.72
									TDP43A315T + Vehicle vs. TDP43A315T + OZP002	0.2026	-4.592 to 4.997	No	ns	>0.99
									TDP43A315T + Vehicle vs. TDP43A315T + PRE-084	1.352	-3.442 to 6.147	No	ns	0.97
									TDP43A315T + OZP002 vs. TDP43A315T + PRE-084	1.15	-3.289 to 5.589	No	ns	0.98
									16
									Control + Vehicle vs. Control + OZP002	1.811	-2.268 to 5.890	No	ns	0.8
									Control + Vehicle vs. Control + PRE-084	0.8531	-3.522 to 5.228	No	ns	>0.99
									Control + Vehicle vs. TDP43A315T + Vehicle	-3.783	-8.368 to 0.8014	No	ns	0.17
									Control + Vehicle vs. TDP43A315T + OZP002	-1.603	-5.814 to 2.608	No	ns	0.88
									Control + Vehicle vs. TDP43A315T + PRE-084	-0.7628	-4.974 to 3.448	No	ns	>0.99
									Control + OZP002 vs. Control + PRE-084	-0.9579	-5.432 to 3.516	No	ns	0.99
									Control + OZP002 vs. TDP43A315T + Vehicle	-5.594	-10.27 to -0.9151	Yes	**	0.009
									Control + OZP002 vs. TDP43A315T + OZP002	-3.414	-7.728 to 0.8998	No	ns	0.21
									Control + OZP002 vs. TDP43A315T + PRE-084	-2.574	-6.888 to 1.740	No	ns	0.52
									Control + PRE-084 vs. TDP43A315T + Vehicle	-4.636	-9.576 to 0.3029	No	ns	0.08
									Control + PRE-084 vs. TDP43A315T + OZP002	-2.456	-7.051 to 2.139	No	ns	0.64
									Control + PRE-084 vs. TDP43A315T + PRE-084	-1.616	-6.211 to 2.979	No	ns	0.91
									TDP43A315T + Vehicle vs. TDP43A315T + OZP002	2.18	-2.615 to 6.975	No	ns	0.78
									TDP43A315T + Vehicle vs. TDP43A315T + PRE-084	3.02	-1.774 to 7.815	No	ns	0.46
									TDP43A315T + OZP002 vs. TDP43A315T + PRE-084	0.8404	-3.599 to 5.279	No	ns	>0.99
									18
									Control + Vehicle vs. Control + OZP002	2.254	-1.825 to 6.333	No	ns	0.61
									Control + Vehicle vs. Control + PRE-084	0.6328	-3.742 to 5.008	No	ns	>0.99
									Control + Vehicle vs. TDP43A315T + Vehicle	-3.266	-7.850 to 1.319	No	ns	0.32
									Control + Vehicle vs. TDP43A315T + OZP002	-2.993	-7.204 to 1.218	No	ns	0.32
									Control + Vehicle vs. TDP43A315T + PRE-084	-1.799	-6.010 to 2.413	No	ns	0.82
									Control + OZP002 vs. Control + PRE-084	-1.621	-6.095 to 2.853	No	ns	0.9
									Control + OZP002 vs. TDP43A315T + Vehicle	-5.52	-10.20 to -0.8405	Yes	*	0.01
									Control + OZP002 vs. TDP43A315T + OZP002	-5.247	-9.561 to -0.9329	Yes	**	0.007
									Control + OZP002 vs. TDP43A315T + PRE-084	-4.053	-8.367 to 0.2612	No	ns	0.08
									Control + PRE-084 vs. TDP43A315T + Vehicle	-3.898	-8.838 to 1.041	No	ns	0.21
									Control + PRE-084 vs. TDP43A315T + OZP002	-3.626	-8.220 to 0.9692	No	ns	0.21
									Control + PRE-084 vs. TDP43A315T + PRE-084	-2.432	-7.026 to 2.163	No	ns	0.65
									TDP43A315T + Vehicle vs. TDP43A315T + OZP002	0.2728	-4.522 to 5.068	No	ns	>0.99
									TDP43A315T + Vehicle vs. TDP43A315T + PRE-084	1.467	-3.328 to 6.262	No	ns	0.95
									TDP43A315T + OZP002 vs. TDP43A315T + PRE-084	1.194	-3.245 to 5.633	No	ns	0.97
									20
									Control + Vehicle vs. Control + OZP002	1.822	-2.257 to 5.902	No	ns	0.79
									Control + Vehicle vs. Control + PRE-084	0.1986	-4.177 to 4.574	No	ns	>0.99
									Control + Vehicle vs. TDP43A315T + Vehicle	-4.779	-9.364 to -0.1948	Yes	*	0.04
									Control + Vehicle vs. TDP43A315T + OZP002	-0.9457	-5.157 to 3.266	No	ns	0.99
									Control + Vehicle vs. TDP43A315T + PRE-084	-2.743	-6.954 to 1.468	No	ns	0.42
									Control + OZP002 vs. Control + PRE-084	-1.624	-6.098 to 2.850	No	ns	0.9
									Control + OZP002 vs. TDP43A315T + Vehicle	-6.602	-11.28 to -1.923	Yes	***	<0.001
									Control + OZP002 vs. TDP43A315T + OZP002	-2.768	-7.082 to 1.546	No	ns	0.44
									Control + OZP002 vs. TDP43A315T + PRE-084	-4.565	-8.879 to -0.2514	Yes	*	0.03
									Control + PRE-084 vs. TDP43A315T + Vehicle	-4.978	-9.917 to -0.03868	Yes	*	0.05
									Control + PRE-084 vs. TDP43A315T + OZP002	-1.144	-5.739 to 3.451	No	ns	0.98
									Control + PRE-084 vs. TDP43A315T + PRE-084	-2.942	-7.536 to 1.653	No	ns	0.44
									TDP43A315T + Vehicle vs. TDP43A315T + OZP002	3.834	-0.9610 to 8.628	No	ns	0.2
									TDP43A315T + Vehicle vs. TDP43A315T + PRE-084	2.036	-2.758 to 6.831	No	ns	0.83
									TDP43A315T + OZP002 vs. TDP43A315T + PRE-084	-1.797	-6.236 to 2.642	No	ns	0.85
									22
									Control + Vehicle vs. Control + OZP002	1.643	-2.436 to 5.722	No	ns	0.86
									Control + Vehicle vs. Control + PRE-084	1.293	-3.082 to 5.668	No	ns	0.96
									Control + Vehicle vs. TDP43A315T + Vehicle	-9.366	-13.95 to -4.781	Yes	***	<0.001
									Control + Vehicle vs. TDP43A315T + OZP002	-3.735	-7.947 to 0.4758	No	ns	0.11
									Control + Vehicle vs. TDP43A315T + PRE-084	-3.402	-7.613 to 0.8095	No	ns	0.19
									Control + OZP002 vs. Control + PRE-084	-0.35	-4.824 to 4.124	No	ns	>0.99
									Control + OZP002 vs. TDP43A315T + Vehicle	-11.01	-15.69 to -6.330	Yes	***	<0.001
									Control + OZP002 vs. TDP43A315T + OZP002	-5.379	-9.693 to -1.065	Yes	**	0.005
									Control + OZP002 vs. TDP43A315T + PRE-084	-5.045	-9.359 to -0.7310	Yes	*	0.01
									Control + PRE-084 vs. TDP43A315T + Vehicle	-10.66	-15.60 to -5.720	Yes	***	<0.001
									Control + PRE-084 vs. TDP43A315T + OZP002	-5.029	-9.624 to -0.4339	Yes	*	0.02
									Control + PRE-084 vs. TDP43A315T + PRE-084	-4.695	-9.290 to -0.1001	Yes	*	0.04
									TDP43A315T + Vehicle vs. TDP43A315T + OZP002	5.63	0.8355 to 10.42	Yes	*	0.01
									TDP43A315T + Vehicle vs. TDP43A315T + PRE-084	5.964	1.169 to 10.76	Yes	**	0.006
									TDP43A315T + OZP002 vs. TDP43A315T + PRE-084	0.3338	-4.105 to 4.773	No	ns	>0.99
Two-way RM ANOVA	Matching: Stacked								Tukey's multiple comparisons test	Predicted (LS) mean diff.	95.00% CI of diff.	Below threshold?	Summary	Adjusted P Value
Assume sphericity?	Yes
Alpha	0.05								Control + Vehicle vs. Control + OZP002	1.403	-1.713 to 4.520	No	ns	0.76
									Control + Vehicle vs. Control + PRE-084	0.5084	-2.834 to 3.851	No	ns	>0.99
Source of Variation	% of total variation	P value	P value summary	Significant?					Control + Vehicle vs. TDP43A315T + Vehicle	-4.809	-8.311 to -1.306	Yes	**	0.002
Time x Column Factor	5.516	0.03	*	Yes					Control + Vehicle vs. TDP43A315T + OZP002	-2.477	-5.694 to 0.7407	No	ns	0.22
Time	4.225	<0.001	***	Yes					Control + Vehicle vs. TDP43A315T + PRE-084	-2.037	-5.254 to 1.181	No	ns	0.42
Column Factor	29.32	<0.001	***	Yes					Control + OZP002 vs. Control + PRE-084	-0.8949	-4.313 to 2.523	No	ns	0.97
Subject	33.29	<0.001	***	Yes					Control + OZP002 vs. TDP43A315T + Vehicle	-6.212	-9.787 to -2.637	Yes	***	<0.001
									Control + OZP002 vs. TDP43A315T + OZP002	-3.88	-7.176 to -0.5841	Yes	*	0.01
ANOVA table	SS	DF	MS	F (DFn. DFd)	P value				Control + OZP002 vs. TDP43A315T + PRE-084	-3.44	-6.736 to -0.1442	Yes	*	0.04
Time x Column Factor	215.5	25	8.622	F (25. 210) = 1.635	P=0.03				Control + PRE-084 vs. TDP43A315T + Vehicle	-5.317	-9.091 to -1.544	Yes	**	0.002
Time	165.1	5	33.02	F (5. 210) = 6.261	P<0.001				Control + PRE-084 vs. TDP43A315T + OZP002	-2.985	-6.495 to 0.5254	No	ns	0.14
Column Factor	1146	5	229.2	F (5. 42) = 7.399	P<0.001				Control + PRE-084 vs. TDP43A315T + PRE-084	-2.545	-6.055 to 0.9653	No	ns	0.28
Subject	1301	42	30.97	F (42. 210) = 5.873	P<0.001				TDP43A315T + Vehicle vs. TDP43A315T + OZP002	2.332	-1.331 to 5.995	No	ns	0.42
Residual	1108	210	5.274						TDP43A315T + Vehicle vs. TDP43A315T + PRE-084	2.772	-0.8909 to 6.435	No	ns	0.23
									TDP43A315T + OZP002 vs. TDP43A315T + PRE-084	0.4399	-2.951 to 3.831	No	ns	>0.99
Fig. 3d
Two-way RM ANOVA	Matching: Stacked								Tukey's multiple comparisons test	Predicted (LS) mean diff.	95.00% CI of diff.	Below threshold?	Summary	Adjusted P Value
Assume sphericity?	Yes
Alpha	0.05								12
									Control + Vehicle vs. Control + OZP002	0.01479	-1.838 to 1.868	No	ns	>0.99
Source of Variation	% of total variation	P value	P value summary	Significant?					Control + Vehicle vs. Control + PRE-084	-0.0381	-2.026 to 1.949	No	ns	>0.99
Time x Column Factor	13.62	<0.001	***	Yes					Control + Vehicle vs. TDP43A315T + Vehicle	-1.856	-3.938 to 0.2271	No	ns	0.11
Time	9.984	<0.001	***	Yes					Control + Vehicle vs. TDP43A315T + OZP002	-1.258	-3.172 to 0.6546	No	ns	0.41
Column Factor	32.94	<0.001	***	Yes					Control + Vehicle vs. TDP43A315T + PRE-084	-1.008	-2.921 to 0.9047	No	ns	0.66
Subject	13.41	<0.001	***	Yes					Control + OZP002 vs. Control + PRE-084	-0.05289	-2.085 to 1.980	No	ns	>0.99
									Control + OZP002 vs. TDP43A315T + Vehicle	-1.87	-3.996 to 0.2553	No	ns	0.12
ANOVA table	SS	DF	MS	F (DFn. DFd)	P value				Control + OZP002 vs. TDP43A315T + OZP002	-1.273	-3.233 to 0.6865	No	ns	0.43
Time x Column Factor	148.5	25	5.941	F (25. 210) = 3.556	P<0.001				Control + OZP002 vs. TDP43A315T + PRE-084	-1.023	-2.983 to 0.9366	No	ns	0.67
Time	108.9	5	21.77	F (5. 210) = 13.03	P<0.001				Control + PRE-084 vs. TDP43A315T + Vehicle	-1.818	-4.061 to 0.4263	No	ns	0.19
Column Factor	359.2	5	71.84	F (5. 42) = 20.63	P<0.001				Control + PRE-084 vs. TDP43A315T + OZP002	-1.22	-3.308 to 0.8670	No	ns	0.55
Subject	146.2	42	3.482	F (42. 210) = 2.084	P<0.001				Control + PRE-084 vs. TDP43A315T + PRE-084	-0.9702	-3.058 to 1.117	No	ns	0.77
Residual	350.8	210	1.67						TDP43A315T + Vehicle vs. TDP43A315T + OZP002	0.5971	-1.581 to 2.775	No	ns	0.97
									TDP43A315T + Vehicle vs. TDP43A315T + PRE-084	0.8473	-1.331 to 3.025	No	ns	0.87
									TDP43A315T + OZP002 vs. TDP43A315T + PRE-084	0.2501	-1.766 to 2.267	No	ns	>0.99
									14
									Control + Vehicle vs. Control + OZP002	0.2332	-1.620 to 2.086	No	ns	>0.99
									Control + Vehicle vs. Control + PRE-084	0.1856	-1.802 to 2.173	No	ns	>0.99
									Control + Vehicle vs. TDP43A315T + Vehicle	-2.767	-4.850 to -0.6841	Yes	**	0.002
									Control + Vehicle vs. TDP43A315T + OZP002	-0.7667	-2.680 to 1.146	No	ns	0.86
									Control + Vehicle vs. TDP43A315T + PRE-084	-0.7251	-2.638 to 1.188	No	ns	0.89
									Control + OZP002 vs. Control + PRE-084	-0.04757	-2.080 to 1.985	No	ns	>0.99
									Control + OZP002 vs. TDP43A315T + Vehicle	-3	-5.126 to -0.8744	Yes	***	<0.001
									Control + OZP002 vs. TDP43A315T + OZP002	-0.9999	-2.960 to 0.9599	No	ns	0.69
									Control + OZP002 vs. TDP43A315T + PRE-084	-0.9583	-2.918 to 1.002	No	ns	0.72
									Control + PRE-084 vs. TDP43A315T + Vehicle	-2.952	-5.196 to -0.7086	Yes	**	0.003
									Control + PRE-084 vs. TDP43A315T + OZP002	-0.9523	-3.040 to 1.135	No	ns	0.78
									Control + PRE-084 vs. TDP43A315T + PRE-084	-0.9107	-2.998 to 1.177	No	ns	0.81
									TDP43A315T + Vehicle vs. TDP43A315T + OZP002	2	-0.1780 to 4.178	No	ns	0.09
									TDP43A315T + Vehicle vs. TDP43A315T + PRE-084	2.042	-0.1364 to 4.220	No	ns	0.08
									TDP43A315T + OZP002 vs. TDP43A315T + PRE-084	0.04163	-1.975 to 2.058	No	ns	>0.99
									16
									Control + Vehicle vs. Control + OZP002	-0.2259	-2.079 to 1.627	No	ns	>0.99
									Control + Vehicle vs. Control + PRE-084	-0.2047	-2.192 to 1.783	No	ns	>0.99
									Control + Vehicle vs. TDP43A315T + Vehicle	-1.856	-3.938 to 0.2272	No	ns	0.11
									Control + Vehicle vs. TDP43A315T + OZP002	-1.55	-3.463 to 0.3633	No	ns	0.19
									Control + Vehicle vs. TDP43A315T + PRE-084	-0.7585	-2.672 to 1.155	No	ns	0.86
									Control + OZP002 vs. Control + PRE-084	0.02122	-2.011 to 2.054	No	ns	>0.99
									Control + OZP002 vs. TDP43A315T + Vehicle	-1.63	-3.755 to 0.4960	No	ns	0.24
									Control + OZP002 vs. TDP43A315T + OZP002	-1.324	-3.284 to 0.6358	No	ns	0.38
									Control + OZP002 vs. TDP43A315T + PRE-084	-0.5325	-2.492 to 1.427	No	ns	0.97
									Control + PRE-084 vs. TDP43A315T + Vehicle	-1.651	-3.895 to 0.5930	No	ns	0.28
									Control + PRE-084 vs. TDP43A315T + OZP002	-1.345	-3.432 to 0.7422	No	ns	0.44
									Control + PRE-084 vs. TDP43A315T + PRE-084	-0.5538	-2.641 to 1.534	No	ns	0.97
									TDP43A315T + Vehicle vs. TDP43A315T + OZP002	0.3057	-1.872 to 2.484	No	ns	>0.99
									TDP43A315T + Vehicle vs. TDP43A315T + PRE-084	1.097	-1.081 to 3.275	No	ns	0.7
									TDP43A315T + OZP002 vs. TDP43A315T + PRE-084	0.7914	-1.225 to 2.808	No	ns	0.87
									18
									Control + Vehicle vs. Control + OZP002	-0.0073	-1.860 to 1.846	No	ns	>0.99
									Control + Vehicle vs. Control + PRE-084	0.01913	-1.968 to 2.007	No	ns	>0.99
									Control + Vehicle vs. TDP43A315T + Vehicle	-1.933	-4.016 to 0.1494	No	ns	0.09
									Control + Vehicle vs. TDP43A315T + OZP002	-1.642	-3.555 to 0.2714	No	ns	0.14
									Control + Vehicle vs. TDP43A315T + PRE-084	-2.225	-4.138 to -0.3118	Yes	*	0.01
									Control + OZP002 vs. Control + PRE-084	0.02643	-2.006 to 2.059	No	ns	>0.99
									Control + OZP002 vs. TDP43A315T + Vehicle	-1.926	-4.052 to 0.1996	No	ns	0.1
									Control + OZP002 vs. TDP43A315T + OZP002	-1.634	-3.594 to 0.3254	No	ns	0.16
									Control + OZP002 vs. TDP43A315T + PRE-084	-2.218	-4.177 to -0.2579	Yes	*	0.02
									Control + PRE-084 vs. TDP43A315T + Vehicle	-1.952	-4.196 to 0.2914	No	ns	0.13
									Control + PRE-084 vs. TDP43A315T + OZP002	-1.661	-3.748 to 0.4265	No	ns	0.2
									Control + PRE-084 vs. TDP43A315T + PRE-084	-2.244	-4.331 to -0.1567	Yes	*	0.03
									TDP43A315T + Vehicle vs. TDP43A315T + OZP002	0.2916	-1.887 to 2.470	No	ns	>0.99
									TDP43A315T + Vehicle vs. TDP43A315T + PRE-084	-0.2916	-2.470 to 1.887	No	ns	>0.99
									TDP43A315T + OZP002 vs. TDP43A315T + PRE-084	-0.5832	-2.600 to 1.433	No	ns	0.96
									20
									Control + Vehicle vs. Control + OZP002	0.1629	-1.690 to 2.016	No	ns	>0.99
									Control + Vehicle vs. Control + PRE-084	0.05719	-1.930 to 2.045	No	ns	>0.99
									Control + Vehicle vs. TDP43A315T + Vehicle	-3.078	-5.161 to -0.9952	Yes	***	<0.001
									Control + Vehicle vs. TDP43A315T + OZP002	-0.8834	-2.796 to 1.030	No	ns	0.77
									Control + Vehicle vs. TDP43A315T + PRE-084	-1.633	-3.547 to 0.2796	No	ns	0.14
									Control + OZP002 vs. Control + PRE-084	-0.1057	-2.138 to 1.927	No	ns	>0.99
									Control + OZP002 vs. TDP43A315T + Vehicle	-3.241	-5.366 to -1.115	Yes	***	<0.001
									Control + OZP002 vs. TDP43A315T + OZP002	-1.046	-3.006 to 0.9135	No	ns	0.64
									Control + OZP002 vs. TDP43A315T + PRE-084	-1.796	-3.756 to 0.1634	No	ns	0.09
									Control + PRE-084 vs. TDP43A315T + Vehicle	-3.135	-5.379 to -0.8913	Yes	**	0.001
									Control + PRE-084 vs. TDP43A315T + OZP002	-0.9405	-3.028 to 1.147	No	ns	0.79
									Control + PRE-084 vs. TDP43A315T + PRE-084	-1.691	-3.778 to 0.3967	No	ns	0.19
									TDP43A315T + Vehicle vs. TDP43A315T + OZP002	2.195	0.01644 to 4.373	Yes	*	0.05
									TDP43A315T + Vehicle vs. TDP43A315T + PRE-084	1.444	-0.7337 to 3.623	No	ns	0.4
									TDP43A315T + OZP002 vs. TDP43A315T + PRE-084	-0.7501	-2.767 to 1.266	No	ns	0.89
									22
									Control + Vehicle vs. Control + OZP002	-0.06292	-1.916 to 1.790	No	ns	>0.99
									Control + Vehicle vs. Control + PRE-084	0.09059	-1.897 to 2.078	No	ns	>0.99
									Control + Vehicle vs. TDP43A315T + Vehicle	-7.378	-9.461 to -5.295	Yes	***	<0.001
									Control + Vehicle vs. TDP43A315T + OZP002	-4.1	-6.013 to -2.187	Yes	***	<0.001
									Control + Vehicle vs. TDP43A315T + PRE-084	-2.683	-4.597 to -0.7704	Yes	**	0.001
									Control + OZP002 vs. Control + PRE-084	0.1535	-1.879 to 2.186	No	ns	>0.99
									Control + OZP002 vs. TDP43A315T + Vehicle	-7.315	-9.441 to -5.189	Yes	***	<0.001
									Control + OZP002 vs. TDP43A315T + OZP002	-4.037	-5.997 to -2.077	Yes	***	<0.001
									Control + OZP002 vs. TDP43A315T + PRE-084	-2.621	-4.580 to -0.6608	Yes	**	0.002
									Control + PRE-084 vs. TDP43A315T + Vehicle	-7.468	-9.712 to -5.225	Yes	***	<0.001
									Control + PRE-084 vs. TDP43A315T + OZP002	-4.191	-6.278 to -2.103	Yes	***	<0.001
									Control + PRE-084 vs. TDP43A315T + PRE-084	-2.774	-4.861 to -0.6867	Yes	**	0.002
									TDP43A315T + Vehicle vs. TDP43A315T + OZP002	3.278	1.100 to 5.456	Yes	***	<0.001
									TDP43A315T + Vehicle vs. TDP43A315T + PRE-084	4.694	2.516 to 6.873	Yes	***	<0.001
									TDP43A315T + OZP002 vs. TDP43A315T + PRE-084	1.417	-0.6001 to 3.433	No	ns	0.34
Two-way RM ANOVA	Matching: Stacked								Tukey's multiple comparisons test	Predicted (LS) mean diff.	95.00% CI of diff.	Below threshold?	Summary	Adjusted P Value
Assume sphericity?	Yes
Alpha	0.05								Control + Vehicle vs. Control + OZP002	0.01912	-1.026 to 1.064	No	ns	>0.99
									Control + Vehicle vs. Control + PRE-084	0.01829	-1.102 to 1.139	No	ns	>0.99
Source of Variation	% of total variation	P value	P value summary	Significant?					Control + Vehicle vs. TDP43A315T + Vehicle	-3.145	-4.319 to -1.970	Yes	***	<0.001
Time x Column Factor	13.62	<0.001	***	Yes					Control + Vehicle vs. TDP43A315T + OZP002	-1.7	-2.779 to -0.6213	Yes	***	<0.001
Time	9.984	<0.001	***	Yes					Control + Vehicle vs. TDP43A315T + PRE-084	-1.506	-2.584 to -0.4269	Yes	**	0.002
Column Factor	32.94	<0.001	***	Yes					Control + OZP002 vs. Control + PRE-084	-0.000836	-1.147 to 1.145	No	ns	>0.99
Subject	13.41	<0.001	***	Yes					Control + OZP002 vs. TDP43A315T + Vehicle	-3.164	-4.362 to -1.965	Yes	***	<0.001
									Control + OZP002 vs. TDP43A315T + OZP002	-1.719	-2.824 to -0.6141	Yes	***	<0.001
ANOVA table	SS	DF	MS	F (DFn. DFd)	P value				Control + OZP002 vs. TDP43A315T + PRE-084	-1.525	-2.630 to -0.4197	Yes	**	0.002
Time x Column Factor	148.5	25	5.941	F (25. 210) = 3.556	P<0.001				Control + PRE-084 vs. TDP43A315T + Vehicle	-3.163	-4.428 to -1.898	Yes	***	<0.001
Time	108.9	5	21.77	F (5. 210) = 13.03	P<0.001				Control + PRE-084 vs. TDP43A315T + OZP002	-1.718	-2.895 to -0.5413	Yes	**	0.001
Column Factor	359.2	5	71.84	F (5. 42) = 20.63	P<0.001				Control + PRE-084 vs. TDP43A315T + PRE-084	-1.524	-2.701 to -0.3470	Yes	**	0.005
Subject	146.2	42	3.482	F (42. 210) = 2.084	P<0.001				TDP43A315T + Vehicle vs. TDP43A315T + OZP002	1.445	0.2164 to 2.673	Yes	*	0.01
Residual	350.8	210	1.67						TDP43A315T + Vehicle vs. TDP43A315T + PRE-084	1.639	0.4107 to 2.867	Yes	**	0.003
									TDP43A315T + OZP002 vs. TDP43A315T + PRE-084	0.1944	-0.9427 to 1.331	No	ns	>0.99

## Sheet: Fig. 4
Fig. 4c
Test for normal distribution								One-way ANOVA followed by Tukey's multiple comparisons test
Shapiro-Wilk test								F	5.97
W	0.8629	0.7764	0.826	0.9578				P value	0.0048
P value	0.1995	0.0513	0.0994	0.8025				P value summary	**
Passed normality test (alpha=0.05)?	Yes	Yes	Yes	Yes				Significant diff. among means (P < 0.05)?	Yes
P value summary	ns	ns	ns	ns				R squared	0.4852
								Brown-Forsythe test
								F (DFn. DFd)	0.6727 (3. 19)
								P value	0.5793
								P value summary	ns
								Are SDs significantly different (P < 0.05)?	No
								Bartlett's test
								Bartlett's statistic (corrected)	3.794
								P value	0.2846
								P value summary	ns
								Are SDs significantly different (P < 0.05)?	No
								ANOVA table	SS	DF	MS	F (DFn. DFd)	P value
								Treatment (between columns)	43.28	3	14.43	F (3. 19) = 5.970	P=0.0048
								Residual (within columns)	45.91	19	2.416
								Total	89.19	22
								Tukey's multiple comparisons test	Mean Diff.	95.00% CI of diff.	Below threshold?	Summary	Adjusted P Value
								Control vs. TDP43A315T + Vehicle	3.25	0.6032 to 5.897	Yes	*	0.013	A-B
								Control vs. TDP43A315T + PRE-084	-0.08278	-2.606 to 2.441	No	ns	0.9997	A-C
								Control vs. TDP43A315T + OZP002	-0.1378	-2.661 to 2.386	No	ns	0.9987	A-D
								TDP43A315T + Vehicle vs. TDP43A315T + PRE-084	-3.333	-5.979 to -0.6859	Yes	*	0.0107	B-C
								TDP43A315T + Vehicle vs. TDP43A315T + OZP002	-3.388	-6.034 to -0.7409	Yes	**	0.0095	B-D
								TDP43A315T + PRE-084 vs. TDP43A315T + OZP002	-0.055	-2.579 to 2.469	No	ns	>0.9999	C-D
Fig. 4e
Test for normal distribution								One-way ANOVA followed by Tukey's multiple comparisons test
Shapiro-Wilk test								ANOVA summary
W	0.8141	0.9114	0.856	0.954				F	3.708
P value	0.11	0.48	0.18	0.77				P value	0.03
Passed normality test (alpha=0.05)?	Yes	Yes	Yes	Yes				P value summary	*
P value summary	ns	ns	ns	ns				Significant diff. among means (P < 0.05)?	Yes
								R squared	0.382
								Brown-Forsythe test
								F (DFn. DFd)	0.5917 (3. 18)
								P value	0.63
								P value summary	ns
								Are SDs significantly different (P < 0.05)?	No
								Bartlett's test
								Bartlett's statistic (corrected)	2.208
								P value	0.53
								P value summary	ns
								Are SDs significantly different (P < 0.05)?	No
								ANOVA table	SS	DF	MS	F (DFn. DFd)	P value
								Treatment (between columns)	1.702	3	0.5674	F (3. 18) = 3.708	P=0.03
								Residual (within columns)	2.754	18	0.153
								Total	4.456	21
								Tukey's multiple comparisons test	Mean Diff.	95.00% CI of diff.	Below threshold?	Summary	Adjusted P Value
								Control vs. TDP43A315T + Vehicle	0.7233	0.02411 to 1.422	Yes	*	0.04	A-B
								Control vs. TDP43A315T + OZP002	0.6841	0.01463 to 1.353	Yes	*	0.04	A-C
								Control vs. TDP43A315T + PRE-084	0.4506	-0.2188 to 1.120	No	ns	0.26	A-D
								TDP43A315T + Vehicle vs. TDP43A315T + OZP002	-0.03924	-0.7087 to 0.6302	No	ns	>0.99	B-C
								TDP43A315T + Vehicle vs. TDP43A315T + PRE-084	-0.2727	-0.9421 to 0.3967	No	ns	0.66	B-D
								TDP43A315T + OZP002 vs. TDP43A315T + PRE-084	-0.2335	-0.8717 to 0.4048	No	ns	0.73	C-D
Fig. 4f
Test for normal distribution								One-way ANOVA followed by Tukey's multiple comparisons test
Shapiro-Wilk test								F	0.1958
W	0.8786	0.9019	0.9709	0.9056				P value	0.9
P value	0.3	0.42	0.9	0.41				P value summary	ns
Passed normality test (alpha=0.05)?	Yes	Yes	Yes	Yes				Significant diff. among means (P < 0.05)?	No
P value summary	ns	ns	ns	ns				R squared	0.0316
								Brown-Forsythe test
								F (DFn. DFd)	0.9705 (3. 18)
								P value	0.43
								P value summary	ns
								Are SDs significantly different (P < 0.05)?	No
								Bartlett's test
								Bartlett's statistic (corrected)	2.195
								P value	0.53
								P value summary	ns
								Are SDs significantly different (P < 0.05)?	No
								ANOVA table	SS	DF	MS	F (DFn. DFd)	P value
								Treatment (between columns)	0.02857	3	0.009525	F (3. 18) = 0.1958	P=0.90
								Residual (within columns)	0.8758	18	0.04866
								Total	0.9044	21
								Tukey's multiple comparisons test	Mean Diff.	95.00% CI of diff.	Below threshold?	Summary	Adjusted P Value
								Control vs. TDP43A315T + Vehicle	0.03172	-0.3626 to 0.4260	No	ns	>0.99	A-B
								Control vs. TDP43A315T + OZP002	-0.04842	-0.4259 to 0.3291	No	ns	0.98	A-C
								Control vs. TDP43A315T + PRE-084	-0.05746	-0.4350 to 0.3200	No	ns	0.97	A-D
								TDP43A315T + Vehicle vs. TDP43A315T + OZP002	-0.08013	-0.4576 to 0.2974	No	ns	0.93	B-C
								TDP43A315T + Vehicle vs. TDP43A315T + PRE-084	-0.08917	-0.4667 to 0.2883	No	ns	0.91	B-D
								TDP43A315T + OZP002 vs. TDP43A315T + PRE-084	-0.009041	-0.3690 to 0.3509	No	ns	>0.99	C-D

## Sheet: Fig. 5
Fig. 5b
Test for normal distribution								One-way ANOVA followed by Tukey's multiple comparisons test
Shapiro-Wilk test								F	8.99
W	0.8577	0.9516	0.8997	0.8751				P value	0.0007
P value	0.2202	0.7529	0.3724	0.2878				P value summary	***
Passed normality test (alpha=0.05)?	Yes	Yes	Yes	Yes				Significant diff. among means (P < 0.05)?	Yes
P value summary	ns	ns	ns	ns				R squared	0.5997
								Brown-Forsythe test
								F (DFn. DFd)	0.9652 (3. 18)
								P value	0.4306
								P value summary	ns
								Are SDs significantly different (P < 0.05)?	No
								Bartlett's test
								Bartlett's statistic (corrected)	5.186
								P value	0.1587
								P value summary	ns
								Are SDs significantly different (P < 0.05)?	No
								ANOVA table	SS	DF	MS	F (DFn. DFd)	P value
								Treatment (between columns)	38.96	3	12.99	F (3. 18) = 8.990	P=0.0007
								Residual (within columns)	26	18	1.444
								Total	64.96	21
								Tukey's multiple comparisons test	Mean Diff.	95.00% CI of diff.	Below threshold?	Summary	Adjusted P Value
								TDP43A315T+ Vehicle vs. TDP43A315T+ OZP002	2.9	0.8431 to 4.957	Yes	**	0.0044	A-B
								TDP43A315T+ Vehicle vs. TDP43A315T+ PRE-084	2.094	0.03756 to 4.151	Yes	*	0.0451	A-C
								TDP43A315T+ Vehicle vs. Control	3.733	1.585 to 5.882	Yes	***	0.0006	A-D
								TDP43A315T+ OZP002 vs. TDP43A315T+ PRE-084	-0.8056	-2.767 to 1.156	No	ns	0.658	B-C
								TDP43A315T+ OZP002 vs. Control	0.8333	-1.224 to 2.890	No	ns	0.6675	B-D
								TDP43A315T+ PRE-084 vs. Control	1.639	-0.4180 to 3.696	No	ns	0.1471	C-D
Fig. 5d
Test for normal distribution								One-way ANOVA followed by Tukey's multiple comparisons test
Shapiro-Wilk test								F	16.49
W	0.876	0.9898	0.9955	0.9244				P value	<0.001
P value	0.29	0.99	>0.99	0.56				P value summary	***
Passed normality test (alpha=0.05)?	Yes	Yes	Yes	Yes				Significant diff. among means (P < 0.05)?	Yes
P value summary	ns	ns	ns	ns				R squared	0.7332
								Brown-Forsythe test
								F (DFn. DFd)	1.550 (3. 18)
								P value	0.24
								P value summary	ns
								Are SDs significantly different (P < 0.05)?	No
								Bartlett's test
								Bartlett's statistic (corrected)	9.418
								P value	0.02
								P value summary	*
								Are SDs significantly different (P < 0.05)?	Yes
								ANOVA table	SS	DF	MS	F (DFn. DFd)	P value
								Treatment (between columns)	28.03	3	9.342	F (3. 18) = 16.49	P<0.001
								Residual (within columns)	10.2	18	0.5667
								Total	38.23	21
								Tukey's multiple comparisons test	Mean Diff.	95.00% CI of diff.	Below threshold?	Summary	Adjusted P Value
								TDP43A315T + Vehicle vs. TDP43A315T + OZP002	2.391	1.102 to 3.679	Yes	***	<0.001	A-B
								TDP43A315T + Vehicle vs. TDP43A315T + PRE-084	2.126	0.8374 to 3.414	Yes	**	0.001	A-C
								TDP43A315T + Vehicle vs. Control	3.188	1.842 to 4.534	Yes	***	<0.001	A-D
								TDP43A315T + OZP002 vs. TDP43A315T + PRE-084	-0.265	-1.493 to 0.9633	No	ns	0.93	B-C
								TDP43A315T + OZP002 vs. Control	0.7973	-0.4910 to 2.086	No	ns	0.33	B-D
								TDP43A315T + PRE-084 vs. Control	1.062	-0.2260 to 2.351	No	ns	0.13	C-D
Fig. 5e
Test for normal distribution								One-way ANOVA followed by Tukey's multiple comparisons test
Shapiro-Wilk test								F	35.51
W	0.9417	0.9708	0.8039	0.9652				P value	<0.001
P value	0.68	0.88	0.06	0.86				P value summary	***
Passed normality test (alpha=0.05)?	Yes	Yes	Yes	Yes				Significant diff. among means (P < 0.05)?	Yes
P value summary	ns	ns	ns	ns				R squared	0.8554
								Brown-Forsythe test
								F (DFn. DFd)	0.7348 (3. 18)
								P value	0.54
								P value summary	ns
								Are SDs significantly different (P < 0.05)?	No
								Bartlett's test
								Bartlett's statistic (corrected)	2.804
								P value	0.42
								P value summary	ns
								Are SDs significantly different (P < 0.05)?	No
								ANOVA table	SS	DF	MS	F (DFn. DFd)	P value
								Treatment (between columns)	183117	3	61039	F (3. 18) = 35.51	P<0.001
								Residual (within columns)	30944	18	1719
								Total	214061	21
								Tukey's multiple comparisons test	Mean Diff.	95.00% CI of diff.	Below threshold?	Summary	Adjusted P Value
								Control vs. TDP43A315T	-242.2	-316.3 to -168.1	Yes	***	<0.001	A-B
								Control vs. TDP43A315T + OZP002	-42.81	-113.8 to 28.15	No	ns	0.35	A-C
								Control vs. TDP43A315T + PRE-084	-36.27	-107.2 to 34.69	No	ns	0.49	A-D
								TDP43A315T vs. TDP43A315T + OZP002	199.4	128.5 to 270.4	Yes	***	<0.001	B-C
								TDP43A315T vs. TDP43A315T + PRE-084	206	135.0 to 276.9	Yes	***	<0.001	B-D
								TDP43A315T + OZP002 vs. TDP43A315T + PRE-084	6.534	-61.12 to 74.19	No	ns	>0.99	C-D
